# Supplementary material for: Interactive Effects of Temperature and Packaging on NDMA, DMA, and TMAO in Roasted Alaska Pollock Fillets and Pathway Regulation
Source: Foods. 2026 Jul 17;15(14):2537. doi: 10.3390/foods15142537 (PMC13409537; doi:10.3390/foods15142537)
Supplement: Supplementary file 1 [file foods-15-02537-s001.zip]

Archive with 1 entries (1 files):
- foods-4394021-supplementary.pdf
